# Supplementary material for: Genetic Analysis and Predictive Modeling of COVID-19 Severity in a Hospital-Based Patient Cohort
Source: Biomolecules. 2025 Mar 10;15(3):393. doi: 10.3390/biom15030393 (PMC11940120; doi:10.3390/biom15030393)
Supplement: Supplementary file 1 [file biomolecules-15-00393-s001.zip]

Archive with 1 entries (1 files):
- biomolecules-3407441-supplementary.pdf
